# Supplementary material for: Long-Term Outcomes of Breast Cancer Patients Who Underwent Selective Neck Dissection for Metachronous Isolated Supraclavicular Nodal Metastasis
Source: Cancers (Basel). 2021 Dec 29;14(1):164. doi: 10.3390/cancers14010164 (PMC8750885; doi:10.3390/cancers14010164)
Supplement: Supplementary file 1 [file cancers-14-00164-s001.zip]

Archive with 5 entries (5 files):
- cancers-1457201-supplementary/Figure S1.pdf
- cancers-1457201-supplementary/Figure S2.pdf
- cancers-1457201-supplementary/Figure S3.pdf
- cancers-1457201-supplementary/Tables S1.pdf
- cancers-1457201-supplementary/Tables S2.pdf
